# Supplementary material for: Another Rare Cause of Hypertrophic Olivary Degeneration Following Cavernous Malformation Hemorrhage: A Case Report
Source: Diagnostics (Basel). 2025 Aug 15;15(16):2048. doi: 10.3390/diagnostics15162048 (PMC12385862; doi:10.3390/diagnostics15162048)
Supplement: Supplementary file 1 [file diagnostics-15-02048-s001.zip]

Archive with 1 entries (1 files):
- diagnostics-3781942-supplementary.mp4
